# Supplementary material for: Phosphorylation-mediated regulation of integrin-linked kinase 5 by purinoreceptor P2K2
Source: Plant Signal Behav. 2023 Dec 17;18(1):2261743. doi: 10.1080/15592324.2023.2261743 (PMC10730134; doi:10.1080/15592324.2023.2261743)
Supplement: Supplemental Material [file KPSB_A_2261743_SM5620.zip › Supplemental Table S1.xlsx]

## Sheet: Sheet1
Supplemental Table S1. Post-translational modification analysis of ILK5 in Plant PTM Viewer.
Peptide	PTM	ModifiedAA	ModifiedPosition	PeptideUniqueToGene	ExperimentDesc	ExpID	PubmedID	ScoreType	IdentScore	LocProb	Log2FChange	PQ-val	QuantSig	PEP	MassErrorPPM
MEEDYQQPRF	nta	M	1	TRUE	N-term acetylation drought responses	5	26184543
MEEDYQQPRF	nta	M	1	TRUE	Arabidopsis translation initiation landscape - NTA	167a	35069635
MEEDYQQPR	nta	M	1	TRUE	Characterization plant N-terminal acetylation	6	22223895	MASCOT Score	66.74
MEEDYQQPR	nta	M	1	TRUE	Arg/N-end rule pathway Roots	80	25728785	MASCOT Score	44.46					0.001164
QSSMAPEK	ph	S	17	TRUE	atm and atr DNA damage response	88	25561503	MASCOT Score	34	0.997					-3.52
IPEPSVHSEEEVFEDGEEIDGGVR	ph	S	27	TRUE	Large-scale phosphorylation discovery	44	23111157	XCorr	6.464
IPEPSVHSEEEVFEDGEEIDGGVR	ph	S	27	TRUE	srk2dei ABA signaling phopshoproteomics	83	23572148	MASCOT Score	79						0.0004
IPEPSVHSEEEVFEDGEEIDGGVR	ph	S	27	TRUE	LAXIC - mannitol vs control	84b	23660473	XCorr	5.38	0.928				5.97e-09
IPEPSVHSEEEVFEDGEEIDGGVR	ph	S	27	TRUE	SnRK2 protein kinase substrates	85	23776212	XCorr	5.13074	0.926				3.24e-08
IPEPSVHSEEEVFEDGEEIDGGVR	ph	S	27	TRUE	Brassinosteroid-Regulated Phosphorylation Dynamics	94	26187819	MaxQuant Score	159.75	1				1.63e-31	-0.331
IPEPSVHSEEEVFEDGEEIDGGVR	ph	S	27	TRUE	TOR Kinase and ABA Receptor	100	29290610	XCorr	5.15696	1				0.0001256
IPEPSVHSEEEVFEDGEEIDGGVR	ph	S	27	TRUE	Lateral root-induction - NAA vs control	106	23328941	MASCOT Score	50
IPEPSVHSEEEVFEDGEEIDGGVR	ph	S	27	TRUE	Phospho cell culture sucrose/TOR	109	30833711			0.882154
IPEPSVHSEEEVFEDGEEIDGGVR	ph	S	27	TRUE	Tissue atlas Arabidopsis - ProteomicsDB	114	32188942	MaxQuant score	181.64	1				0
QSSMAPEKIPEPSVHSEEEVFEDGEEIDGGVR	ph	S	30	TRUE	SnRK2 protein kinase substrates	85	23776212	XCorr	3.04745	0.852				1.47e-05
IPEPSVHSEEEVFEDGEEIDGGVR	ph	S	30	TRUE	Large-scale phosphorylation discovery	44	23111157	XCorr	4.457
IPEPSVHSEEEVFEDGEEIDGGVR	ph	S	30	TRUE	srk2dei ABA signaling phopshoproteomics	83	23572148	MASCOT Score	92						0.0006
IPEPSVHSEEEVFEDGEEIDGGVR	ph	S	30	TRUE	LAXIC - mannitol vs control	84b	23660473	XCorr	4.61	1				1.46e-12
IPEPSVHSEEEVFEDGEEIDGGVR	ph	S	30	TRUE	Brassinosteroid-Regulated Phosphorylation Dynamics	94	26187819	MaxQuant Score	159.75	1				1.63e-31	-0.331
IPEPSVHSEEEVFEDGEEIDGGVR	ph	S	30	TRUE	TOR Kinase and ABA Receptor	100	29290610	XCorr	5.15696	1				0.0001256
IPEPSVHSEEEVFEDGEEIDGGVR	ph	S	30	TRUE	Lateral root-induction - NAA vs control	106	23328941	MASCOT Score	76
IPEPSVHSEEEVFEDGEEIDGGVR	ph	S	30	TRUE	Phospho cell culture sucrose/TOR	109	30833711			0.989246
IPEPSVHSEEEVFEDGEEIDGGVR	ph	S	30	TRUE	Col-0 callus - FC Col-0 vs. Col-0 Xray	111a	31410901		74.22		0.466101	0	NO		1.25357
IPEPSVHSEEEVFEDGEEIDGGVR	ph	S	30	TRUE	Col-0 X-ray callus - FC Col-0 vs. Col-0 Xray	111b	31410901		74.22		0.466101	0	NO		1.25357
IPEPSVHSEEEVFEDGEEIDGGVR	ph	S	30	TRUE	atm callus - FC atm vs. atm Xray	111c	31410901		74.22		1.43168	0	NO		1.25357
IPEPSVHSEEEVFEDGEEIDGGVR	ph	S	30	TRUE	atm-3 X-ray callus - FC atm vs. atm Xray	111d	31410901		74.22		1.43168	0	NO		1.25357
IPEPSVHSEEEVFEDGEEIDGGVR	ph	S	30	TRUE	Tissue atlas Arabidopsis - ProteomicsDB	114	32188942	MaxQuant score	280.35	1				0
TALHVAACQGLK	so	C	85	TRUE	Arabidopsis S-sulfenylation chemoproteomics	108	31578252	pFind PSM Score	0.0014613		0.83029				0.0245431
KLDDEVLSDDDQVRK	ph	S	192	TRUE	Tyrosine phosphorylation in Arabidopsis	59	18463617	MASCOT Score	34						-1.0249
KLDDEVLSDDDQVR	ph	S	192	TRUE	Large-scale phosphorylation discovery	44	23111157	XCorr	3.099
KLDDEVLSDDDQVR	ph	S	192	TRUE	Tyrosine phosphorylation in Arabidopsis	59	18463617	MASCOT Score	37						0.057946
KLDDEVLSDDDQVR	ph	S	192	TRUE	Conserved plant phosphoproteome - Arabidopsis	61a	20466843	MASCOT Score	37	1
KLDDEVLSDDDQVR	ph	S	192	TRUE	atm and atr DNA damage response	88	25561503	MASCOT Score	44	1					1.02
KLDDEVLSDDDQVR	ph	S	192	TRUE	Tissue atlas Arabidopsis - ProteomicsDB	114	32188942	MaxQuant score	167.99	1				1.05e-15
HNWDLSSHDGSSSGSHL	ph	S	453	TRUE	Tissue atlas Arabidopsis - ProteomicsDB	114	32188942	MaxQuant score	133.21	0.907879				1.54e-10
Summary
protIDs	mod_pos	PTM_name	PTM_type
AT4G18950.1	17	Phosphorylation	ph
AT4G18950.1	27	Phosphorylation	ph
AT4G18950.1	30	Phosphorylation	ph
AT4G18950.1	192	Phosphorylation	ph
AT4G18950.1	453	Phosphorylation	ph
AT4G18950.1	85	S-sulfenylation	so
AT4G18950.1	1	N-terminal Acetylation	nta
